# Supplementary material for: Enhanced Electromagnetic Interference Shielding Properties of CNT/Carbon Composites by Designing a Hierarchical Porous Structure
Source: Nanomaterials (Basel). 2024 Jun 26;14(13):1099. doi: 10.3390/nano14131099 (PMC11243308; doi:10.3390/nano14131099)
Supplement: Supplementary file 1 [file nanomaterials-14-01099-s001.zip]

Archive with 1 entries (1 files):
- nanomaterials-3053137-supplementary.pdf
